# Supplementary material for: Design of a novel tri-axis ZnO nanowires based piezoelectric accelerometer
Source: PLoS One. 2025 Mar 5;20(3):e0318069. doi: 10.1371/journal.pone.0318069 (PMC11882042; doi:10.1371/journal.pone.0318069)
Supplement: S1 Data — (XLXS) [file pone.0318069.s001.xlsx]

## Sheet: Displacement in X axis
Acceleration (g)	Structure 1 (um)	Structure 2 (um)	Structure 3 (um)	Structure 4 (um)
0	0	0	0	0
1	0.0120648	0.0124243	-0.012607	-0.012347
2	0.0241296	0.0248486	-0.0252139	-0.024694
3	0.0361945	0.037273	-0.0378209	-0.037041
4	0.0482593	0.0496973	-0.0504279	-0.049388
5	0.0603241	0.0621216	-0.0630348	-0.061735
6	0.0723889	0.0745459	-0.0756418	-0.074082
7	0.0844538	0.0869703	-0.0882488	-0.086429
8	0.0965186	0.0993946	-0.100856	-0.098776
9	0.108583	0.111819	-0.113463	-0.111123
10	0.120648	0.124243	-0.12607	-0.12347
11	0.132713	0.136668	-0.138677	-0.135817
12	0.144778	0.149092	-0.151284	-0.148164
13	0.156843	0.161516	-0.163891	-0.160511
14	0.168908	0.173941	-0.176498	-0.172858
15	0.180972	0.186365	-0.189104	-0.185205
16	0.193037	0.198789	-0.201711	-0.197552
17	0.205102	0.211213	-0.214318	-0.209899
18	0.217167	0.223638	-0.226925	-0.222246
19	0.229232	0.236062	-0.239532	-0.234593
20	0.241296	0.248486	-0.252139	-0.24694
21	0.253361	0.260911	-0.264746	-0.259287
22	0.265426	0.273335	-0.277353	-0.271634
23	0.277491	0.285759	-0.28996	-0.283981
24	0.289556	0.298184	-0.302567	-0.296328
25	0.301621	0.310608	-0.315174	-0.308675
26	0.313685	0.323032	-0.327781	-0.321022
27	0.32575	0.335457	-0.340388	-0.333369
28	0.337815	0.347881	-0.352995	-0.345716
29	0.34988	0.360305	-0.365602	-0.358063
30	0.361945	0.37273	-0.378209	-0.37041
31	0.374009	0.385154	-0.390816	-0.382757
32	0.386074	0.397578	-0.403423	-0.395104
33	0.398139	0.410003	-0.41603	-0.407451
34	0.410204	0.422427	-0.428637	-0.419798
35	0.422269	0.434851	-0.441244	-0.432145
36	0.434334	0.447276	-0.453851	-0.444492
37	0.446398	0.4597	-0.466458	-0.456839
38	0.458463	0.472124	-0.479065	-0.469186
39	0.470528	0.484549	-0.491672	-0.481533
40	0.482593	0.496973	-0.504279	-0.49388
41	0.494658	0.509397	-0.516886	-0.506227
42	0.506723	0.521822	-0.529493	-0.518574
43	0.518787	0.534246	-0.5421	-0.530921
44	0.530852	0.54667	-0.554707	-0.543268
45	0.542917	0.559095	-0.567313	-0.555615
46	0.554982	0.571519	-0.57992	-0.567962
47	0.567047	0.583943	-0.592527	-0.580309
48	0.579111	0.596367	-0.605134	-0.592656
49	0.591176	0.608792	-0.617741	-0.605003
50	0.603241	0.621216	-0.630348	-0.61735
