# Supplementary material for: Design of a novel tri-axis ZnO nanowires based piezoelectric accelerometer
Source: PLoS One. 2025 Mar 5;20(3):e0318069. doi: 10.1371/journal.pone.0318069 (PMC11882042; doi:10.1371/journal.pone.0318069)
Supplement: S2 Data — (XLXS) [file pone.0318069.s002.xlsx]

## Sheet: Displacement in Y Axis
Acceleration (g)	Structure 1 (um)	Structure 2 (um)	Structure 3 (um)	Structure 4 (um)
0	0	0	0	0
1	0.0122707	-0.0124075	0.0124005	-0.0124095
2	0.0245414	-0.024815	0.0248009	-0.0248189
3	0.0368121	-0.0372225	0.0372014	-0.0372284
4	0.0490828	-0.04963	0.0496019	-0.0496378
5	0.0613535	-0.0620375	0.0620024	-0.0620473
6	0.0736242	-0.074445	0.0744028	-0.0744567
7	0.0858949	-0.0868525	0.0868033	-0.0868662
8	0.0981656	-0.09926	0.0992038	-0.0992756
9	0.110436	-0.111668	0.111604	-0.111685
10	0.122707	-0.124075	0.124005	-0.124095
11	0.134978	-0.136483	0.136405	-0.136504
12	0.147248	-0.14889	0.148806	-0.148913
13	0.159519	-0.161298	0.161206	-0.161323
14	0.17179	-0.173705	0.173607	-0.173732
15	0.184061	-0.186113	0.186007	-0.186142
16	0.196331	-0.19852	0.198408	-0.198551
17	0.208602	-0.210928	0.210808	-0.210961
18	0.220873	-0.223335	0.223209	-0.22337
19	0.233143	-0.235743	0.235609	-0.23578
20	0.245414	-0.24815	0.248009	-0.248189
21	0.257685	-0.260558	0.26041	-0.260599
22	0.269955	-0.272965	0.27281	-0.273008
23	0.282226	-0.285373	0.285211	-0.285417
24	0.294497	-0.29778	0.297611	-0.297827
25	0.306768	-0.310188	0.310012	-0.310236
26	0.319038	-0.322595	0.322412	-0.322646
27	0.331309	-0.335003	0.334813	-0.335055
28	0.34358	-0.34741	0.347213	-0.347465
29	0.35585	-0.359818	0.359614	-0.359874
30	0.368121	-0.372225	0.372014	-0.372284
31	0.380392	-0.384633	0.384415	-0.384693
32	0.392662	-0.39704	0.396815	-0.397103
33	0.404933	-0.409448	0.409216	-0.409512
34	0.417204	-0.421855	0.421616	-0.421921
35	0.429475	-0.434263	0.434017	-0.434331
36	0.441745	-0.44667	0.446417	-0.44674
37	0.454016	-0.459078	0.458817	-0.45915
38	0.466287	-0.471485	0.471218	-0.471559
39	0.478557	-0.483893	0.483618	-0.483969
40	0.490828	-0.4963	0.496019	-0.496378
41	0.503099	-0.508708	0.508419	-0.508788
42	0.515369	-0.521115	0.52082	-0.521197
43	0.52764	-0.533523	0.53322	-0.533607
44	0.539911	-0.54593	0.545621	-0.546016
45	0.552182	-0.558338	0.558021	-0.558425
46	0.564452	-0.570745	0.570422	-0.570835
47	0.576723	-0.583153	0.582822	-0.583244
48	0.588994	-0.59556	0.595223	-0.595654
49	0.601264	-0.607968	0.607623	-0.608063
50	0.613535	-0.620375	0.620024	-0.620473
