# Supplementary material for: Design of a novel tri-axis ZnO nanowires based piezoelectric accelerometer
Source: PLoS One. 2025 Mar 5;20(3):e0318069. doi: 10.1371/journal.pone.0318069 (PMC11882042; doi:10.1371/journal.pone.0318069)
Supplement: S3 Data — (XLXS) [file pone.0318069.s003.xlsx]

## Sheet: Voltage
Acceleration (g)	Terminal 1 (V)	Terminal 2 (V)	Terminal 3 (V)	Terminal 4 (V)
0	0	0	0	0
1	-1.40009	-1.39095	-1.40195	-1.40195
2	-2.80019	-2.7819	-2.8039	-2.8039
3	-4.20028	-4.17284	-4.20584	-4.20584
4	-5.60038	-5.56379	-5.60779	-5.60779
5	-7.00047	-6.95474	-7.00974	-7.00974
6	-8.40057	-8.34569	-8.41169	-8.41169
7	-9.80066	-9.73663	-9.81363	-9.81363
8	-11.2008	-11.1276	-11.2156	-11.2156
9	-12.6009	-12.5185	-12.6175	-12.6175
10	-14.0009	-13.9095	-14.0195	-14.0195
11	-15.401	-15.3004	-15.4214	-15.4214
12	-16.8011	-16.6914	-16.8234	-16.8234
13	-18.2012	-18.0823	-18.2253	-18.2253
14	-19.6013	-19.4733	-19.6273	-19.6273
15	-21.0014	-20.8642	-21.0292	-21.0292
16	-22.4015	-22.2552	-22.4312	-22.4312
17	-23.8016	-23.6461	-23.8331	-23.8331
18	-25.2017	-25.0371	-25.2351	-25.2351
19	-26.6018	-26.428	-26.637	-26.637
20	-28.0019	-27.819	-28.039	-28.039
21	-29.402	-29.2099	-29.4409	-29.4409
22	-30.8021	-30.6009	-30.8429	-30.8429
23	-32.2022	-31.9918	-32.2448	-32.2448
24	-33.6023	-33.3827	-33.6467	-33.6467
25	-35.0024	-34.7737	-35.0487	-35.0487
26	-36.4025	-36.1646	-36.4506	-36.4506
27	-37.8026	-37.5556	-37.8526	-37.8526
28	-39.2027	-38.9465	-39.2545	-39.2545
29	-40.6027	-40.3375	-40.6565	-40.6565
30	-42.0028	-41.7284	-42.0584	-42.0584
31	-43.4029	-43.1194	-43.4604	-43.4604
32	-44.803	-44.5103	-44.8623	-44.8623
33	-46.2031	-45.9013	-46.2643	-46.2643
34	-47.6032	-47.2922	-47.6662	-47.6662
35	-49.0033	-48.6832	-49.0682	-49.0682
36	-50.4034	-50.0741	-50.4701	-50.4701
37	-51.8035	-51.4651	-51.8721	-51.8721
38	-53.2036	-52.856	-53.274	-53.274
39	-54.6037	-54.247	-54.676	-54.676
40	-56.0038	-55.6379	-56.0779	-56.0779
41	-57.4039	-57.0289	-57.4799	-57.4799
42	-58.804	-58.4198	-58.8818	-58.8818
43	-60.2041	-59.8108	-60.2838	-60.2838
44	-61.6042	-61.2017	-61.6857	-61.6857
45	-63.0043	-62.5927	-63.0877	-63.0877
46	-64.4044	-63.9836	-64.4896	-64.4896
47	-65.8045	-65.3745	-65.8915	-65.8915
48	-67.2045	-66.7655	-67.2935	-67.2935
49	-68.6046	-68.1564	-68.6954	-68.6954
50	-70.0047	-69.5474	-70.0974	-70.0974
